# Supplementary material for: An Integrated Clinical, Germline, Somatic, and In Silico Approach to Assess a Novel PMS2 Gene Variant Identified in Two Unrelated Lynch Syndrome Families
Source: Cancers (Basel). 2025 Jul 11;17(14):2308. doi: 10.3390/cancers17142308 (PMC12293971; doi:10.3390/cancers17142308)
Supplement: Supplementary file 1 [file cancers-17-02308-s001.zip]

Archive with 2 entries (2 files):
- Supplemtary_Figures.pdf
- Supplementary_Table1.xlsx
