# Supplementary material for: An Integrated Clinical, Germline, Somatic, and In Silico Approach to Assess a Novel PMS2 Gene Variant Identified in Two Unrelated Lynch Syndrome Families
Source: Cancers (Basel). 2025 Jul 11;17(14):2308. doi: 10.3390/cancers17142308 (PMC12293971; doi:10.3390/cancers17142308)
Supplement: Supplementary file 1 [file cancers-17-02308-s001.zip › Supplementary_Table1.xlsx]

## Sheet: TableS1
Family	Subject	Gender	Year of birth	PMS2 c.184G>A carrier	Cancer type	Age in years (y) at diagnosis	Age in years (y) at death	Year of genetic counselling	Age in years (y) at the time of genetic counselling
Family 1	I:1	Female	N.A.	N.T.	N.A.	N.A.	75y	-	-
Family 1	I:2	Male	N.A.	N.T.	N.A.	N.A.	80y	-	-
Family 1	I:3	Female	N.A.	N.T.	N.A.	N.A.	95y	-	-
Family 1	I:4	Male	N.A.	N.T.	N.A.	N.A.	85y	-	-
Family 1	II:1	Male	N.A.	N.T.	N.A.	N.A.	39y	-	-
Family 1	II:2	Male	N.A.	N.T.	PC	69y	70y	-	-
Family 1	II:3	Female	N.A.	N.T.	N.A.	N.A.	82y	-	-
Family 1	II:4	Male	N.A.	N.T.	LC	59y	59y	-	-
Family 1	II:5	Male	N.A.	N.T.	N.A.	N.A.	77y	-	-
Family 1	II:6	Male	N.A.	N.T.	N.A.	N.A.	75y	-	-
Family 1	II:7	Female	N.A.	N.T.	N.A.	N.A.	80y	-	-
Family 1	II:8	Male	N.A.	N.T.	N.A.	N.A.	86y	-	-
Family 1	II:9	Male	N.A.	N.T.	N.A.	N.A.	96y	-	-
Family 1	III:1	Female	N.A.	N.T.	N.A.	N.A.	A	N.W.	60y
Family 1	III:2	Male	N.A.	N.T.	N.A.	N.A.	A	N.W.	63y
Family 1	III:3	Male	N.A.	N.T.	N.A.	N.A.	A	N.W.	66y
Family 1	III:4	Male	N.A.	N.T.	N.A.	N.A.	A	N.W.	58y
Family 1	III:5	Male	N.A.	N.T.	N.A.	N.A.	A	N.W.	62y
Family 1	III:6	Female	N.A.	N.T.	N.A.	N.A.	N.A.	N.W.	-
Family 1	III:7 (proband)	Female	1944	Yes	GyC	49y	A	2023	79y
					AMPAC	61y
					BC	74y
					CRC	79y
Family 1	III:8	Male	N.A.	N.T.	LC	65	65y	-	-
Family 1	III:9	Female	N.A.	N.T.	N.A.	N.A.	A	N.W.	N.A.
Family 1	III:10	Male	N.A.	N.T.	N.A.	N.A.	A	N.W.	N.A.
Family 1	III:11	Male	N.A.	N.T.	N.A.	N.A.	A	N.W.	45y
Family 1	III:12	Male	N.A.	N.T.	N.A.	N.A.	A	N.W.	49y
Family 1	III:13	Female	N.A.	N.T.	N.A.	N.A.	A	N.W.	52y
Family 1	III:14	Female	N.A.	N.T.	N.A.	N.A.	A	N.W.	63y
Family 1	III:15	Male	N.A.	N.T.	N.A.	N.A.	A	N.W.	65y
Family 1	III:16	Female	N.A.	N.T.	N.A.	N.A.	A	N.W.	70y
Family 1	III:17	Male	N.A.	N.T.	N.A.	N.A.	A	N.W.	76y
Family 1	III:18	Male	N.A.	N.T.	N.A.	N.A.	A	N.W.	52y
Family 1	III:19	Female	N.A.	N.T.	N.A.	N.A.	A	N.W.	59y
Family 1	III:20	Female	N.A.	N.T.	N.A.	N.A.	A	N.W.	63y
Family 1	III:21	Male	N.A.	N.T.	N.A.	N.A.	A	N.W.	66y
Family 1	III:22	Male	N.A.	N.T.	N.A.	N.A.	A	N.W.	70y
Family 1	III:23	Female	N.A.	N.T.	N.A.	N.A.	A	N.W.	75y
Family 1	III:24	Male	N.A.	N.T.	N.A.	N.A.	A	N.W.	62y
Family 1	III:25	Female	N.A.	N.T.	N.A.	N.A.	A	N.W.	66y
Family 1	III:26	Female	N.A.	N.T.	N.A.	N.A.	A	N.W.	70y
Family 1	III:27	Male	N.A.	N.T.	N.A.	N.A.	A	N.W.	74y
Family 1	III:28	Male	N.A.	N.T.	N.A.	N.A.	A	N.W.	64y
Family 1	III:29	Male	N.A.	N.T.	N.A.	N.A.	A	N.W.	68y
Family 2	I:1	Female	N.A.	N.T.	N.A.	N.A.	N.A.	N.W.	-
Family 2	I:2	Male	N.A.	N.T.	N.A.	N.A.	N.A.	N.W.	-
Family 2	I:3	Female	N.A.	N.T.	N.A.	N.A.	N.A.	N.W.	-
Family 2	I:4	Male	N.A.	N.T.	N.A.	N.A.	N.A.	N.W.	-
Family 2	II:1	Female	N.A.	N.T.	N.A.	N.A.	A	N.W.	82y
Family 2	II:2	Female	N.A.	N.T.	N.A.	N.A.	A	N.W.	85y
Family 2	II:3	Female	N.A.	N.T.	N.A.	N.A.	A	N.W.	87y
Family 2	II:4	Female	N.A.	N.T.	N.A.	N.A.	A	N.W.	90y
Family 2	II:5	Male	N.A.	N.T.	CRC	80y	80y	-	-
Family 2	II:6	Female	N.A.	N.T.	N.A.	N.A.	94y	-	-
Family 2	II:7	Male	N.A.	N.T.	LC	60y	60y	-	-
Family 2	II:8	Male	N.A.	N.T.	N.A.	N.A.	60y	-	-
Family 2	III:1	Male	N.A.	N.T.	N.A.	N.A.	A	N.W.	48y
Family 2	III:2	Female	N.A.	N.T.	N.A.	N.A.	A	N.W.	50y
Family 2	III:3	Male	N.A.	N.T.	N.A.	N.A.	A	N.W.	52y
Family 2	III:4	Male	N.A.	N.T.	N.A.	N.A.	A	N.W.	53y
Family 2	III:5	Female	N.A.	N.T.	N.A.	N.A.	A	N.W.	55y
Family 2	III:6	Male	N.A.	N.T.	N.A.	N.A.	A	N.W.	57y
Family 2	III:7	Female	N.A.	N.T.	N.A.	N.A.	A	N.W.	59y
Family 2	III:8	Male	N.A.	N.T.	N.A.	N.A.	A	N.W.	61y
Family 2	III:9	Female	N.A.	N.T.	N.A.	N.A.	A	N.W.	50y
Family 2	III:10	Female	1966	N.T.	Leukemia	47y	49y	-	-
					GC	49y
Family 2	III:11 (proband)	Male	1954	Yes	PrC	65y	A	2020	66y
					CRC	66y
					BTC	67y
Family 2	III:12	Male	N.A.	N.T.	N.A.	N.A.	A	N.W.	50y
Family 2	III:13	Male	N.A.	N.T.	N.A.	N.A.	A	N.W.	55y
Family 2	III:14	Female	N.A.	N.T.	N.A.	N.A.	A	N.W.	64y
Family 2	III:15	Male	N.A.	N.T.	N.A.	N.A.	A	N.W.	70y
The probrands are indicated in bold. A = alive; N.A. = not available; N.T. = not tested; N.W. = not willing to undergo genetic counselling; the dash (-) indicates individuals that were already deceased at the time of genetic counselling of the proband; AMPAC = ampullary adenocarcinoma; CRC = colorectal cancer; GyC = Gynecological cancer; LC = lung cancer; BTC = biliary tract cancer; PC = pancreat…
